# Supplementary material for: Analysis of the Genetic Diversity in Tea Plant Germplasm in Fujian Province Based on Restriction Site-Associated DNA Sequencing
Source: Plants (Basel). 2023 Dec 28;13(1):100. doi: 10.3390/plants13010100 (PMC10780744; doi:10.3390/plants13010100)
Supplement: Supplementary file 1 [file plants-13-00100-s001.zip › Supplemental Tables.xlsx]

## Sheet: Sheet1
Table S1 Geographical origin distribution of 70 tea germplasms
NO.	Code	Provenance	Trees	Leaf type	Region [1]
1	YG	YunNan	Arbor	Large leaf	Western China
2	ZJ	YunNan	Small arbor	Large leaf	Western China
3	YK10	YunNan	Arbor	Large leaf	Western China
4	YC1	YunNan	Arbor	Large leaf	Western China
5	SQTC	GuiZhou	Shrubs	Middle leaf	Western China
6	QC1	GuiZhou	Shrubs	Middle leaf	Western China
7	MS9	SiChuan	Shrubs	Large leaf	Western China
8	CNHYZ	SiChuan	Shrubs	Middle leaf	Western China
9	CC2	SiChuan	Shrubs	Middle leaf	Western China
10	ZY	SiChuan	Shrubs	Middle leaf	Western China
11	MBL1	SiChuan	Small arbor	Middle leaf	Western China
12	SC1	ShaanXi	Shrubs	Middle leaf	Western China
13	GH3	GuangXi	Small arbor	Large leaf	Southern China
14	GX22	GuangXi	Small arbor	Middle leaf	Southern China
15	GX18	GuangXi	Shrubs	Large leaf	Southern China
16	DX1	GuangDong	Small arbor	Middle leaf	Southern China
17	WYDC	GuangDong	Small arbor	Middle leaf	Southern China
18	HZXDC	GuangDong	Small arbor	Middle leaf	Southern China
19	FHDC	GuangDong	Small arbor	Middle leaf	Southern China
20	EC9	HuBei	Shrubs	Middle leaf	Central China
21	BHZ	HuNan	Shrubs	Middle leaf	Central China
22	XBL	HuNan	Shrubs	Large leaf	Central China
23	ZYQ	HuNan	Shrubs	Middle leaf	Central China
24	SCZ	AnHui	Shrubs	Middle leaf	Eastern China
25	SFC	AnHui	Shrubs	Middle leaf	Eastern China
26	AH1	AnHui	Shrubs	Large leaf	Eastern China
27	AH3	AnHui	Shrubs	Middle leaf	Eastern China
28	NZ2	JiangXi	Shrubs	Middle leaf	Eastern China
29	AJB	ZheJiang	Shrubs	Middle leaf	Eastern China
30	QNX	ZheJiang	Shrubs	Small leaf	Eastern China
31	WNZ	ZheJiang	Shrubs	Middle leaf	Eastern China
32	LJ43	ZheJiang	Shrubs	Middle leaf	Eastern China
33	HJY	ZheJiang	Shrubs	Small leaf	Eastern China
34	HYZ	ZheJiang	Shrubs	Middle leaf	Eastern China
35	QXDM	TaiWan	Shrubs	Middle leaf	Eastern China
36	TC12	TaiWan	Shrubs	Middle leaf	Eastern China
37	BYQL	FuJian	Shrubs	Middle leaf	Eastern China
38	BXC	FuJian	Small arbor	Large leaf	Eastern China
39	HD	FuJian	Small arbor	Middle leaf	Eastern China
40	MZ	FuJian	Small arbor	Middle leaf	Eastern China
41	BS	FuJian	Shrubs	Middle leaf	Eastern China
42	TGY	FuJian	Shrubs	Middle leaf	Eastern China
43	DH	FuJian	Small arbor	Middle leaf	Eastern China
44	MX	FuJian	Shrubs	Middle leaf	Eastern China
45	HYFS	FuJian	Shrubs	Large leaf	Eastern China
46	DYWL	FuJian	Shrubs	Middle leaf	Eastern China
47	JMQL	FuJian	Shrubs	Middle leaf	Eastern China
48	MQL	FuJian	Shrubs	Middle leaf	Eastern China
49	ZYQL	FuJian	Shrubs	Middle leaf	Eastern China
50	ZHDB	FuJian	Small arbor	Large leaf	Eastern China
51	FJSX	FuJian	Small arbor	Large leaf	Eastern China
52	DHP	FuJian	Shrubs	Middle leaf	Eastern China
53	JLDB	FuJian	Small arbor	Large leaf	Eastern China
54	RG	FuJian	Shrubs	Middle leaf	Eastern China
55	LJM	FuJian	Shrubs	Small leaf	Eastern China
56	YZL	FuJian	Shrubs	Small leaf	Eastern China
57	XTM	FuJian	Shrubs	Middle leaf	Eastern China
58	BTY	FuJian	Shrubs	Middle leaf	Eastern China
59	BJG	FuJian	Small arbor	Middle leaf	Eastern China
60	SJG	FuJian	Shrubs	Middle leaf	Eastern China
61	AJWL	FuJian	Shrubs	Middle leaf	Eastern China
62	TLH	FuJian	Small arbor	Middle leaf	Eastern China
63	XRC	FuJian	Shrubs	Middle leaf	Eastern China
64	ZFC	FuJian	Small arbor	Middle leaf	Eastern China
65	FADB	FuJian	Small arbor	Large leaf	Eastern China
66	FDDB	FuJian	Small arbor	Middle leaf	Eastern China
67	FDDH	FuJian	Small arbor	Large leaf	Eastern China
68	XPYX	FuJian	Shrubs	Middle leaf	Eastern China
69	XBC	FuJian	Small arbor	Middle leaf	Eastern China
70	GSBY	FuJian	Shrubs	Middle leaf	Eastern China
Reference: [1] Zhou, W. Geographical divisions in China. Education of Geography. 2011, 39.

## Sheet: Sheet2
Table S2 Sequencing data quality summary
Code	All Reads	Single Mapped Reads	Paired Mapped Reads	Unmapped Reads	Align Ratio(%)
YG	39836826	201648	19361443	912292	97.71
ZJ	37993482	181394	18456318	899452	97 63
YK10	35456986	167999	16812496	1663995	95.31
YC1	43641036	237145	20745023	1913845	95.61
SQTC	37275754	142431	18289376	554571	98.51
QC1	33639898	158849	16152301	1176447	96.5
MS9	31956254	143247	15679137	454733	98.58
CNHYZ	37109864	146231	17638719	1686195	95.46
CC2	41713228	186810	20320538	885342	97 88
ZY	49628898	222871	24205414	995199	97.99
MBL1	41529450	224862	20335222	634144	98.47
SC1	47397102	211445	22909969	1365719	97.12
EC9	40579836	180666	19622609	1153952	97.16
SCZ	44278356	182906	21618804	857842	98.06
SFC	37567450	216400	18345445	660160	98.24
AH1	33705894	145441	16425534	709385	97.9
AH3	34360868	161629	16735268	728703	97.88
BHZ	49005566	181797	24092281	639207	98.7
XBL	32901010	136663	16140597	483153	98.53
ZYQ	42603360	195939	20813061	781299	98.17
NZ2	33205480	124974	15849545	1381416	95.84
AJB	42123250	202891	20378881	1162597	97.24
QNX	33930482	212174	16547671	622966	98.16
WNZ	45229920	255337	22061406	851771	98.12
LJ43	49809862	218892	24357258	876454	98.24
HJY	45260462	191383	21546369	1976341	95.63
HYZ	42791660	164325	20902596	822143	98.08
GH3	39510230	186852	19338326	646726	98.36
GX22	40204864	178814	19550912	924226	97.7
GX18	32551914	162354	15876547	636466	98.04
DX1	45842156	188017	21828256	1997627	95.64
WYDC	43131026	221855	21044293	820585	98.1
HZXDC	38033802	188618	18081273	1682638	95.58
FHDC	39592710	301493	19210071	871075	97.8
BYQL	39495800	171101	19110701	1103297	97.21
BXC	36031574	153856	17512475	852768	97.63
HD	47654974	188035	23309597	847745	98.22
MZ	49020602	209275	23846648	1118031	97.72
BS	48164096	286126	23341997	1193976	97.52
TGY	39239358	134644	19092403	919908	97.66
DH	49351760	191128	24161743	837146	98.3
MX	58674130	205378	28626050	1216652	97.93
HYFS	58023444	237408	28476473	833090	98.56
DYWL	51698276	236475	25012467	1436867	97.22
JMQL	39463036	198929	19316418	631271	98.4
MQL	38148100	143598	18192638	1619226	95.76
ZYQL	42815382	194594	20803844	1013100	97.63
ZHDB	38567028	174792	17836863	2718510	92.95
FJSX	49335648	224220	23987303	1136822	97.7
DHP	47322238	262067	23057722	944727	98
JLDB	40040874	153597	19523645	839987	97.9
RG	50166304	299392	24208975	1448962	97.11
LJM	56267366	264967	27472934	1056531	98.12
YZL	36259882	141518	17312534	1493296	95.88
XTM	53940766	227045	26456977	799767	98.52
BTY	34559060	138419	16854232	712177	97.94
BJG	39084332	156996	19049499	828338	97.88
SJG	51435958	225315	25066034	1078575	97.9
AJWL	42831936	147561	20894582	895211	97.91
TLH	31514716	180139	15378360	577857	98.17
XRC	46256848	236772	22581064	857948	98.15
ZFC	42323554	158385	20253866	1657437	96.08
FADB	40929446	177886	20038232	675096	98.35
FDDB	40575690	161683	19774113	865781	97.87
FDDH	37839512	155331	18565834	552513	98.54
XPYX	54009424	245293	26285593	1192945	97.79
XBC	38627402	220045	18755943	895471	97.68
GSBY	49748132	242266	24243328	1019210	97.95
QXDM	41904244	176099	20427509	873127	97.92
TC12	43774690	169363	21434579	736169	98.32

## Sheet: Sheet3
Table S3 Filter before and after base information
	Before Filter					After Filter
Sample	Clean Data(bp)	Q20(%)	Q30(%)	N(%)	GC(%)	HQ Clean Data(bp)	Q20(%)	Q30(%)	N(%)	GC(%)
YG	6067224000 (100.00%)	5919093699 (97.56%)	5647065565 (93.07%)	289192 (0.00%)	2449984281 (40.38%)	5910123901 (97.41%)	5799963231 (98.14%)	5546081110 (93.84%)	216520 (0.00%)	2377939051 (40.24%)
ZJ	5783931300 (100.00%)	5651423664 (97.71%)	5400760171 (93.38%)	55836 (0.00%)	2328755429 (40.26%)	5633761083 (97.40%)	5538414114 (98.31%)	5305043933 (94.17%)	53876 (0.00%)	2258634959 (40.09%)
NZ2	5072211300 (100.00%)	4956664167 (97.72%)	4748304077 (93.61%)	44761 (0.00%)	2082247016 (41.05%)	4880300278 (96.22%)	4802211565 (98.40%)	4614045745 (94.54%)	42376 (0.00%)	1983756830 (40.65%)
EC9	6182773200 (100.00%)	6021782258 (97.40%)	5734981777 (92.76%)	302679 (0.00%)	2472653881 (39.99%)	6014676348 (97.28%)	5896221345 (98.03%)	5629486191 (93.60%)	223107 (0.00%)	2398301378 (39.87%)
QXDM	6386243400 (100.00%)	6241595817 (97.74%)	5964483669 (93.40%)	62598 (0.00%)	2530851531 (39.63%)	6213218075 (97.29%)	6107631375 (98.30%)	5849768298 (94.15%)	60134 (0.00%)	2450498432 (39.44%)
ZFC	6465795300 (100.00%)	6311757215 (97.62%)	6030889576 (93.27%)	57024 (0.00%)	2631804409 (40.70%)	6221429355 (96.22%)	6115493082 (98.30%)	5860706868 (94.20%)	54096 (0.00%)	2507360127 (40.30%)
TC12	6679004100 (100.00%)	6510809377 (97.48%)	6211634033 (93.00%)	314567 (0.00%)	2709289923 (40.56%)	6490965840 (97.18%)	6370013958 (98.14%)	6092058631 (93.85%)	236433 (0.00%)	2620866513 (40.38%)
BTY	5256472800 (100.00%)	5138117416 (97.75%)	4915029476 (93.50%)	50025 (0.00%)	2129584517 (40.51%)	5125552223 (97.51%)	5040905181 (98.35%)	4832891451 (94.29%)	48066 (0.00%)	2069107280 (40.37%)
ZHDB	5885160300 (100.00%)	5757131663 (97.82%)	5522360199 (93.84%)	52296 (0.00%)	2390907913 (40.63%)	5675845097 (96.44%)	5590181239 (98.49%)	5377686738 (94.75%)	49853 (0.00%)	2284365962 (40.25%)
SQTC	5675753700 (100.00%)	5535011259 (97.52%)	5288307230 (93.17%)	271045 (0.00%)	2291845351 (40.38%)	5520089227 (97.26%)	5420180261 (98.19%)	5191241272 (94.04%)	200307 (0.00%)	2221861018 (40.25%)
QC1	5148425700 (100.00%)	5025109725 (97.60%)	4810411037 (93.43%)	50358 (0.00%)	2085663662 (40.51%)	4972868267 (96.59%)	4890952055 (98.35%)	4694357791 (94.40%)	48192 (0.00%)	1998596396 (40.19%)
YK10	5409555000 (100.00%)	5282229292 (97.65%)	5059257612 (93.52%)	48259 (0.00%)	2202007877 (40.71%)	5213849663 (96.38%)	5130598666 (98.40%)	4928953191 (94.54%)	45874 (0.00%)	2103870748 (40.35%)
BHZ	7486385700 (100.00%)	7293279139 (97.42%)	6958093293 (92.94%)	355648 (0.00%)	3044048521 (40.66%)	7253720418 (96.89%)	7116912687 (98.11%)	6807753284 (93.85%)	260178 (0.00%)	2933288310 (40.44%)
SCZ	6736000800 (100.00%)	6592230100 (97.87%)	6323569361 (93.88%)	65083 (0.00%)	2696530063 (40.03%)	6561040305 (97.40%)	6460914103 (98.47%)	6211739951 (94.68%)	62881 (0.00%)	2616850367 (39.88%)
DX1	6989555400 (100.00%)	6840050533 (97.86%)	6570679038 (94.01%)	62366 (0.00%)	2856241721 (40.86%)	6734538587 (96.35%)	6636799964 (98.55%)	6394107387 (94.94%)	59289 (0.00%)	2727391959 (40.50%)
WYDC	6569533500 (100.00%)	6409735148 (97.57%)	6110999414 (93.02%)	312744 (0.00%)	2573461531 (39.17%)	6402485360 (97.46%)	6281947698 (98.12%)	6002489030 (93.75%)	234572 (0.00%)	2499364420 (39.04%)
YC1	6633728400 (100.00%)	6493789942 (97.89%)	6223850246 (93.82%)	64306 (0.00%)	2632652053 (39.69%)	6473250089 (97.58%)	6372452424 (98.44%)	6120767712 (94.55%)	62171 (0.00%)	2560120063 (39.55%)
HZXDC	5793088800 (100.00%)	5667908121 (97.84%)	5428469744 (93.71%)	51872 (0.00%)	2293166295 (39.58%)	5602081602 (96.70%)	5514129142 (98.43%)	5295400519 (94.53%)	48972 (0.00%)	2198127378 (39.24%)
GH3	6015335400 (100.00%)	5863277830 (97.47%)	5587389821 (92.89%)	286903 (0.00%)	2382871895 (39.61%)	5855028551 (97.34%)	5742707667 (98.08%)	5485572288 (93.69%)	212424 (0.00%)	2312373113 (39.49%)
BJG	5942436900 (100.00%)	5817335870 (97.89%)	5571645832 (93.76%)	57053 (0.00%)	2342258426 (39.42%)	5798943586 (97.59%)	5707433814 (98.42%)	5477764476 (94.46%)	54727 (0.00%)	2277400080 (39.27%)
SFC	5726843400 (100.00%)	5415865698 (94.57%)	4951048957 (86.45%)	54671 (0.00%)	2322893528 (40.56%)	5519543487 (96.38%)	5267576948 (95.44%)	4832680659 (87.56%)	12964 (0.00%)	2234103781 (40.48%)
XBL	5012479800 (100.00%)	4886975311 (97.50%)	4661957131 (93.01%)	241275 (0.00%)	2025658453 (40.41%)	4874884501 (97.25%)	4783486248 (98.13%)	4574133716 (93.83%)	178754 (0.00%)	1963314388 (40.27%)
AH1	5137323300 (100.00%)	5011275073 (97.55%)	4788546275 (93.21%)	50371 (0.00%)	2102667285 (40.93%)	4987184874 (97.08%)	4900034086 (98.25%)	4694118390 (94.12%)	48094 (0.00%)	2031710884 (40.74%)
AJB	6433319700 (100.00%)	6225991182 (96.78%)	5874704725 (91.32%)	50283 (0.00%)	2586270442 (40.20%)	6231861567 (96.87%)	6077030110 (97.52%)	5750093442 (92.27%)	49312 (0.00%)	2491097508 (39.97%)
BYQL	6023739300 (100.00%)	5862523331 (97.32%)	5578798485 (92.61%)	286422 (0.00%)	2426909307 (40.29%)	5852410368 (97.16%)	5734551652 (97.99%)	5470712295 (93.48%)	211939 (0.00%)	2348653031 (40.13%)
BXC	5491722900 (100.00%)	5367991682 (97.75%)	5135546341 (93.51%)	54322 (0.00%)	2145657428 (39.07%)	5337623546 (97.19%)	5250396990 (98.37%)	5034471904 (94.32%)	52082 (0.00%)	2073732533 (38.85%)
HD	7280586600 (100.00%)	7056753854 (96.93%)	6670664993 (91.62%)	57867 (0.00%)	2921176368 (40.12%)	7050753615 (96.84%)	6884235960 (97.64%)	6525149037 (92.55%)	56665 (0.00%)	2811149575 (39.87%)
FADB	6237680100 (100.00%)	6075169218 (97.39%)	5789746323 (92.82%)	298272 (0.00%)	2519192306 (40.39%)	6066137906 (97.25%)	5948664916 (98.06%)	5683374833 (93.69%)	221328 (0.00%)	2441559322 (40.25%)
FDDB	6183106200 (100.00%)	6053705474 (97.91%)	5815127831 (94.05%)	60679 (0.00%)	2442175741 (39.50%)	6008230902 (97.17%)	5920072478 (98.53%)	5699665534 (94.86%)	58106 (0.00%)	2362246053 (39.32%)
MZ	7474881300 (100.00%)	7262743065 (97.16%)	6877893884 (92.01%)	58194 (0.00%)	2962973657 (39.64%)	7276836237 (97.35%)	7113573576 (97.76%)	6752461784 (92.79%)	57120 (0.00%)	2870240301 (39.44%)
BS	7357066200 (100.00%)	6953299360 (94.51%)	6354239216 (86.37%)	65242 (0.00%)	2987848410 (40.61%)	7079472787 (96.23%)	6752502036 (95.38%)	6192688927 (87.47%)	16450 (0.00%)	2866298123 (40.49%)
FDDH	5763992400 (100.00%)	5610217720 (97.33%)	5340473360 (92.65%)	275975 (0.00%)	2326546808 (40.36%)	5606612874 (97.27%)	5494313777 (98.00%)	5243388637 (93.52%)	203528 (0.00%)	2257312719 (40.26%)
TGY	5977045200 (100.00%)	5838879694 (97.69%)	5582449714 (93.40%)	56880 (0.00%)	2439929508 (40.82%)	5816588930 (97.32%)	5718024842 (98.31%)	5479625721 (94.21%)	54790 (0.00%)	2364622994 (40.65%)
FJSX	7532479200 (100.00%)	7300308969 (96.92%)	6898463609 (91.58%)	59919 (0.00%)	3021567808 (40.11%)	7304718556 (96.98%)	7129896575 (97.61%)	6755530350 (92.48%)	58647 (0.00%)	2915516254 (39.91%)
QNX	5182354200 (100.00%)	4890192026 (94.36%)	4456680154 (86.00%)	49154 (0.00%)	2101465800 (40.55%)	4985950079 (96.21%)	4749551366 (95.26%)	4344349123 (87.13%)	11664 (0.00%)	2015941996 (40.43%)
SJG	7861316700 (100.00%)	7598787352 (96.66%)	7159484689 (91.07%)	62267 (0.00%)	3265091924 (41.53%)	7598605636 (96.66%)	7404000011 (97.44%)	6996505509 (92.08%)	60976 (0.00%)	3137247819 (41.29%)
DHP	7202765400 (100.00%)	6838506872 (94.94%)	6272842465 (87.09%)	69907 (0.00%)	2821385472 (39.17%)	6954436214 (96.55%)	6655196006 (95.70%)	6123726428 (88.05%)	16446 (0.00%)	2715512158 (39.05%)
DH	7509664500 (100.00%)	7276096080 (96.89%)	6859682207 (91.34%)	62911 (0.00%)	2999910503 (39.95%)	7306397401 (97.29%)	7125388465 (97.52%)	6734551769 (92.17%)	61927 (0.00%)	2908658118 (39.81%)
XPYX	8236708500 (100.00%)	7980866303 (96.89%)	7525834881 (91.37%)	65325 (0.00%)	3271233949 (39.72%)	8005487741 (97.19%)	7806544648 (97.51%)	7379793257 (92.18%)	64084 (0.00%)	3163687659 (39.52%)
WNZ	6891191100 (100.00%)	6528289947 (94.73%)	5971643948 (86.66%)	62972 (0.00%)	2721043331 (39.49%)	6654918118 (96.57%)	6356741374 (95.52%)	5833464697 (87.66%)	15415 (0.00%)	2619625312 (39.36%)
LJ43	7588005900 (100.00%)	7347375300 (96.83%)	6918829785 (91.18%)	63094 (0.00%)	2972246946 (39.17%)	7375366129 (97.20%)	7187844488 (97.46%)	6785729287 (92.01%)	62111 (0.00%)	2877627588 (39.02%)
AJWL	6532877700 (100.00%)	6353095943 (97.25%)	6027365981 (92.26%)	49682 (0.00%)	2636654653 (40.36%)	6345819122 (97.14%)	6210248936 (97.86%)	5905970869 (93.07%)	48838 (0.00%)	2546846749 (40.13%)
XBC	5887744500 (100.00%)	5576869482 (94.72%)	5102487156 (86.66%)	54209 (0.00%)	2408044753 (40.90%)	5689521985 (96.63%)	5432822964 (95.49%)	4986197152 (87.64%)	13435 (0.00%)	2319642104 (40.77%)
HJY	6899567400 (100.00%)	6701872358 (97.13%)	6346142680 (91.98%)	56900 (0.00%)	2681365186 (38.86%)	6680602241 (96.83%)	6531684569 (97.77%)	6200394333 (92.81%)	55954 (0.00%)	2578934342 (38.60%)
HYZ	6537133500 (100.00%)	6338810504 (96.97%)	5999177188 (91.77%)	50971 (0.00%)	2666013685 (40.78%)	6329842045 (96.83%)	6183355666 (97.69%)	5867879302 (92.70%)	49998 (0.00%)	2565334297 (40.53%)
TLH	4812462900 (100.00%)	4551036574 (94.57%)	4155406106 (86.35%)	45698 (0.00%)	1923300131 (39.96%)	4635950332 (96.33%)	4422593133 (95.40%)	4051606351 (87.40%)	10469 (0.00%)	1845199042 (39.80%)
JLDB	6112481100 (100.00%)	5933291760 (97.07%)	5612578211 (91.82%)	51309 (0.00%)	2400615533 (39.27%)	5923435334 (96.91%)	5788446729 (97.72%)	5489255034 (92.67%)	50369 (0.00%)	2311426913 (39.02%)
MX	8940400500 (100.00%)	8697230405 (97.28%)	8259496860 (92.38%)	69497 (0.00%)	3631896985 (40.62%)	8694054294 (97.24%)	8509974762 (97.88%)	8100632843 (93.17%)	68359 (0.00%)	3515208552 (40.43%)
RG	7673586300 (100.00%)	7256328675 (94.56%)	6635685673 (86.47%)	79865 (0.00%)	3125492467 (40.73%)	7373964635 (96.10%)	7037377262 (95.44%)	6458109392 (87.58%)	18255 (0.00%)	2991511425 (40.57%)
HYFS	8834608800 (100.00%)	8549271638 (96.77%)	8057950124 (91.21%)	72528 (0.00%)	3500703275 (39.62%)	8584508148 (97.17%)	8369187879 (97.49%)	7909965582 (92.14%)	71376 (0.00%)	3389844710 (39.49%)
DYWL	7904481600 (100.00%)	7664490034 (96.96%)	7238606459 (91.58%)	61103 (0.00%)	3191094286 (40.37%)	7666365276 (96.99%)	7480535518 (97.58%)	7082142205 (92.38%)	59842 (0.00%)	3073880119 (40.10%)
XRC	7050946500 (100.00%)	6664921632 (94.53%)	6086346845 (86.32%)	65353 (0.00%)	2841707457 (40.30%)	6802457523 (96.48%)	6488026309 (95.38%)	5945622559 (87.40%)	15946 (0.00%)	2735172398 (40.21%)
GSBY	7589193900 (100.00%)	7339353686 (96.71%)	6900052847 (90.92%)	61749 (0.00%)	3053383364 (40.23%)	7374299943 (97.17%)	7178556237 (97.35%)	6765880615 (91.75%)	60652 (0.00%)	2952946414 (40.04%)
ZYQ	6487679700 (100.00%)	6282537099 (96.84%)	5918458407 (91.23%)	53832 (0.00%)	2543394643 (39.20%)	6310520677 (97.27%)	6151694464 (97.48%)	5810013396 (92.07%)	52864 (0.00%)	2465985740 (39.08%)
AH3	5247685200 (100.00%)	5062320602 (96.47%)	4765135935 (90.80%)	45127 (0.00%)	2086533500 (39.76%)	5072171668 (96.66%)	4934359719 (97.28%)	4659613237 (91.87%)	44336 (0.00%)	2007954050 (39.59%)
SC1	7221604800 (100.00%)	6991014976 (96.81%)	6589719543 (91.25%)	64745 (0.00%)	2887872969 (39.99%)	7014731928 (97.14%)	6838470967 (97.49%)	6463452864 (92.14%)	63735 (0.00%)	2796481041 (39.87%)
FHDC	6037981500 (100.00%)	5704022375 (94.47%)	5207009513 (86.24%)	56932 (0.00%)	2395878427 (39.68%)	5817621503 (96.35%)	5546582591 (95.34%)	5081452316 (87.35%)	13216 (0.00%)	2302048779 (39.57%)
GX22	6133057500 (100.00%)	5920033762 (96.53%)	5568545881 (90.80%)	51493 (0.00%)	2478061817 (40.40%)	5933611138 (96.75%)	5776813933 (97.36%)	5450603632 (91.86%)	50468 (0.00%)	2386731949 (40.22%)
MS9	4878374100 (100.00%)	4697143898 (96.29%)	4412115124 (90.44%)	42814 (0.00%)	1968799002 (40.36%)	4714528434 (96.64%)	4579091272 (97.13%)	4315237115 (91.53%)	42091 (0.00%)	1895130945 (40.20%)
JMQL	6006298500 (100.00%)	5698958478 (94.88%)	5220328689 (86.91%)	55621 (0.00%)	2375323241 (39.55%)	5807232821 (96.69%)	5553908549 (95.64%)	5103336465 (87.88%)	13520 (0.00%)	2290905420 (39.45%)
LJM	8577614700 (100.00%)	8283026854 (96.57%)	7781595972 (90.72%)	70875 (0.00%)	3448223986 (40.20%)	8324826009 (97.05%)	8100518633 (97.31%)	7631703059 (91.67%)	69689 (0.00%)	3333780767 (40.05%)
MQL	5820540600 (100.00%)	5689750603 (97.75%)	5457555024 (93.76%)	50543 (0.00%)	2330582846 (40.04%)	5604928486 (96.30%)	5519838803 (98.48%)	5309794427 (94.73%)	48160 (0.00%)	2223162308 (39.66%)
CNHYZ	5671098000 (100.00%)	5540249437 (97.69%)	5316911451 (93.75%)	49457 (0.00%)	2301854791 (40.59%)	5449889761 (96.10%)	5367367204 (98.49%)	5166692260 (94.80%)	46577 (0.00%)	2189096758 (40.17%)
CC2	6356668200 (100.00%)	6152595246 (96.79%)	5804212656 (91.31%)	52182 (0.00%)	2517060109 (39.60%)	6165553505 (96.99%)	6014107329 (97.54%)	5689756043 (92.28%)	51351 (0.00%)	2431792430 (39.44%)
GX18	4975089600 (100.00%)	4806666873 (96.61%)	4535746637 (91.17%)	43406 (0.00%)	1983208129 (39.86%)	4803307756 (96.55%)	4679172832 (97.42%)	4429075181 (92.21%)	42593 (0.00%)	1904627210 (39.65%)
ZY	7566019200 (100.00%)	7327642944 (96.85%)	6918885252 (91.45%)	66934 (0.00%)	2983168975 (39.43%)	7335171197 (96.95%)	7158075106 (97.59%)	6777760808 (92.40%)	65822 (0.00%)	2880293451 (39.27%)
YZL	5542278600 (100.00%)	5417517417 (97.75%)	5197495518 (93.78%)	50554 (0.00%)	2216598601 (39.99%)	5327700317 (96.13%)	5246807560 (98.48%)	5049185421 (94.77%)	47718 (0.00%)	2108881118 (39.58%)
XTM	8230196100 (100.00%)	7939225651 (96.46%)	7457712001 (90.61%)	66987 (0.00%)	3301966021 (40.12%)	7968361820 (96.82%)	7751121855 (97.27%)	7303055663 (91.65%)	65814 (0.00%)	3183963585 (39.96%)
MBL1	6355757400 (100.00%)	6101946375 (96.01%)	5717911778 (89.96%)	56347 (0.00%)	2585812767 (40.68%)	6126620943 (96.39%)	5939346807 (96.94%)	5585692094 (91.17%)	55161 (0.00%)	2482220135 (40.52%)
ZYQL	6523992600 (100.00%)	6306219492 (96.66%)	5938776342 (91.03%)	58713 (0.00%)	2588641699 (39.68%)	6334124963 (97.09%)	6169301908 (97.40%)	5826327188 (91.98%)	57773 (0.00%)	2506065089 (39.56%)

## Sheet: Sheet4
Table S4 Number of SNPs on tea plant chromosomes
Chromosome Code	Chr01	Chr02	Chr03	Chr04	Chr05	Chr06	Chr07	Chr08	Chr09	Chr10	Chr11	Chr12	Chr13	Chr14	Chr15
AH1	2931028	2600290	2279249	2659928	2292707	2364142	2434130	2338155	2126263	1975188	1647235	1915538	1748379	1739541	1564990
AH3	2882874	2611306	2303946	2597780	2276018	2350920	2414917	2355546	2146771	2013780	1626068	1888781	1739553	1750879	1554763
AJB	3153802	2843290	2525803	2870041	2493764	2574855	2617253	2592731	2367601	2188730	1767470	2102284	1917479	1897201	1729140
AJWL	3211234	2816626	2423844	2874706	2397717	2584239	2648239	2579139	2427078	2240725	1713607	2057089	1837761	1902866	1739215
BHZ	3180253	2894395	2574165	2835704	2484232	2621473	2708405	2609122	2404531	2197395	1793381	2092713	1910977	1924631	1732628
BJG	2848236	2590919	2271647	2557957	2226723	2336112	2354732	2299871	2139522	2020879	1638472	1870232	1702282	1740338	1513319
BS	3089253	2854408	2485542	2881129	2469269	2556033	2689935	2653871	2467893	2152297	1771278	2103134	1904927	1950373	1721656
BTY	2811390	2557396	2301487	2564765	2189783	2363715	2379156	2259249	2147170	1921456	1581354	1843933	1682120	1680192	1461326
BXC	2937026	2640303	2331612	2594815	2194988	2290985	2357919	2301697	2172204	2056933	1640872	1900661	1693282	1697124	1549577
BYQL	3074789	2802776	2433799	2778742	2277176	2421167	2586893	2418098	2259390	2256304	1691534	2035416	1770943	1800843	1674211
CC2	3020512	2686974	2444719	2683324	2314187	2433961	2500174	2423272	2216207	2085158	1698600	1928071	1793181	1813141	1633507
CNHYZ	2903427	2577043	2315424	2606351	2269059	2358772	2384476	2346229	2145399	1985196	1608440	1883471	1716796	1755676	1528900
DH	3123450	2788253	2488240	2815453	2384741	2534356	2675328	2567177	2368915	2130329	1727908	1994701	1878287	1917075	1689756
DHP	3089668	2812243	2499948	2800182	2495770	2526542	2565950	2516318	2360380	2154783	1742495	1996454	1875310	1862465	1675302
DX1	3097715	2783683	2485414	2781345	2486325	2512800	2501809	2514779	2322835	2093812	1764690	2033438	1818622	1857833	1652449
DYWL	3178393	2856429	2529054	2846479	2504731	2524995	2683305	2595228	2395208	2177746	1769991	2077076	1898463	1859906	1781923
EC9	2985305	2710978	2415924	2693725	2381881	2435782	2410712	2426279	2263209	2116679	1686189	1965466	1773552	1799679	1610695
FADB	3175765	2871032	2577605	2832689	2513527	2558277	2614386	2583296	2394432	2167795	1782015	2070883	1844008	1904857	1717676
FDDB	3027990	2737203	2441324	2699976	2369003	2487702	2526954	2442212	2270691	2088506	1691396	1956696	1784673	1816822	1604704
FDDH	3038129	2747386	2409370	2753593	2442893	2525329	2600003	2487311	2302087	2125680	1727227	2002973	1800684	1847148	1628938
FHDC	2781861	2665450	2291214	2454520	2204938	2284691	2274084	2197116	2151345	1912787	1561610	1916697	1732285	1581730	1514703
FJSX	3307025	2985759	2673245	2935495	2662557	2704780	2733253	2672647	2457888	2308703	1855829	2176616	1943800	1979998	1783202
GH3	2839469	2649359	2338678	2570196	2356273	2360937	2347923	2340807	2226125	1985699	1642269	1868861	1726512	1780301	1528831
GSBY	3004549	2756395	2501836	2704939	2413501	2449185	2470945	2434599	2324764	2118501	1690350	1984738	1816023	1836987	1612392
GX18	2754098	2495315	2198883	2477658	2182581	2253690	2234070	2199681	2066721	1866403	1557105	1792103	1630705	1655638	1490109
GX22	3051837	2693541	2391783	2686541	2363286	2473196	2454984	2444341	2252359	2039444	1664452	1970353	1804328	1827268	1602255
HD	3210087	2913861	2640703	2873573	2590970	2623214	2688911	2613344	2448411	2233621	1798636	2063849	1942965	1953730	1703877
HJY	2976499	2662275	2380881	2613989	2297720	2414604	2443645	2389333	2200079	2015160	1641009	1906126	1720205	1789348	1576971
HYFS	3495006	3167760	2776025	3151091	2728983	2809343	2943839	2903947	2688690	2404489	1929941	2284148	2062545	2089855	1913870
HYZ	3135619	2787315	2521098	2783672	2428175	2524969	2588685	2536009	2312948	2145524	1748570	2036035	1851270	1895381	1715692
HZXDC	2380995	2345421	1978930	2119897	1939630	1991715	2063567	1960311	1806630	1681048	1351841	1557175	1425335	1470380	1287844
JLDB	2936288	2698457	2347028	2664693	2367179	2458445	2518461	2398865	2245498	2068055	1674199	1930418	1757701	1805398	1571505
JMQL	3017213	2778392	2417496	2749044	2433402	2451404	2576227	2467867	2309495	2098248	1709687	2016626	1805794	1849316	1626310
LJM	3310559	2983573	2685129	2971400	2625538	2683496	2741643	2676216	2477454	2314751	1870092	2136669	1988882	1958696	1783369
MBL1	3084677	2796607	2497226	2796641	2423507	2546247	2584007	2519869	2306477	2117246	1734236	2014112	1827900	1872863	1675853
MQL	2999903	2694955	2425785	2711669	2365193	2420885	2540357	2438659	2249466	2116059	1694691	1993418	1815602	1795169	1627554
MS9	2908206	2583561	2301450	2599090	2272114	2358647	2386431	2354247	2146961	1994043	1604073	1897678	1704140	1762535	1529689
MX	3341709	2995811	2656113	3004330	2657097	2730094	2824802	2701180	2528991	2321912	1846044	2199299	1997186	2005223	1801160
MZ	3117693	2845928	2560552	2810029	2486865	2502814	2630714	2552299	2364626	2170792	1759335	2056446	1854383	1883305	1698414
LJ43	2886229	2661625	2374114	2597185	2284810	2361068	2443527	2353841	2158056	1998352	1613352	1855534	1719771	1737322	1543433
NZ2	2810293	2541005	2232924	2527957	2234737	2275015	2266587	2287490	2087328	1958620	1587544	1798655	1666489	1694340	1509623
QC1	2782320	2491415	2215312	2477752	2186393	2254404	2286533	2250432	2058567	1898042	1558474	1823917	1661631	1645781	1500711
QNX	2846695	2537383	2273441	2545075	2187154	2279922	2301235	2281754	2092942	1947597	1608712	1842721	1686126	1686283	1543991
QXDM	2896626	2624600	2355433	2616427	2275864	2360720	2410437	2436116	2192568	1985355	1622955	1852429	1725005	1748639	1563632
RG	3247462	2906827	2578850	2932931	2536063	2726427	2720534	2684186	2470862	2244570	1794019	2117597	1917245	1930268	1739375
SC1	3041544	2754410	2428210	2719806	2406009	2446644	2424760	2434704	2260568	2106867	1703111	2002599	1805302	1848316	1623715
SCZ	3156900	2890373	2502662	2823395	2489141	2557536	2640952	2556317	2341577	2181612	1773074	2044124	1882279	1902909	1678069
SFC	2951106	2646005	2331054	2637150	2308976	2417458	2399320	2399064	2197575	2039576	1671993	1932811	1775484	1783184	1639468
SJG	3181267	2837068	2559720	2856827	2515219	2555650	2532862	2569198	2374276	2199451	1774249	2063591	1871187	1894925	1738781
SQTC	2813149	2571212	2300019	2573069	2282593	2321505	2311554	2271447	2148384	1956362	1598270	1818739	1709175	1712518	1533127
TC12	3140839	2838697	2520418	2871924	2477012	2583620	2587819	2585008	2401218	2149709	1777677	2039585	1912889	1904826	1733865
TGY	3229153	2891503	2626570	2754335	2543456	2578625	2717903	2574643	2442147	2149786	1765474	2086605	1893198	1884732	1737127
TLH	2741924	2442867	2211783	2479348	2159321	2247913	2318667	2244533	2047779	1905818	1574230	1810877	1641001	1666589	1500702
WNZ	3055819	2760171	2468480	2704189	2386517	2486395	2547275	2500532	2280569	2103384	1711284	1998060	1849882	1850070	1639892
WYDC	2503952	2475147	2116742	2246810	2095071	2080059	2055717	2144259	1933998	1743550	1386207	1598785	1523957	1580652	1365710
XBC	2788154	2590297	2233679	2561143	2199908	2295399	2272429	2279355	2157286	1978487	1587648	1869796	1680387	1692352	1456971
XBL	2825394	2584944	2235769	2550977	2208162	2288999	2286484	2266620	2133408	1923744	1598861	1834973	1690087	1729461	1509285
XPXY	3163799	2879510	2576028	2854139	2538238	2569512	2596277	2619313	2358982	2199304	1762730	2083211	1895411	1919460	1731737
XRC	3293657	2926988	2686078	2827951	2524624	2619197	2747825	2575635	2506922	2187960	1861867	2126972	1907190	1917725	1732054
XTM	3339133	2994394	2666346	3013921	2661977	2700719	2752292	2782323	2561742	2302919	1876903	2166143	1966010	2071970	1862530
YC1	2819828	2561515	2310073	2489252	2217110	2249994	2275649	2258442	2104953	1933174	1596162	1830973	1635976	1653305	1503025
YG	2618899	2414999	2192366	2358031	2134939	2103299	2137566	2226013	1973603	1834808	1443100	1707957	1604766	1602076	1355317
YK10	2829796	2553334	2243902	2513608	2247791	2342374	2271898	2309645	2108905	1949654	1574769	1805669	1690978	1694559	1509952
YZL	2895011	2600199	2308405	2611349	2314612	2357836	2361073	2343502	2176593	1991483	1623343	1876572	1707203	1743733	1538897
ZFC	2981687	2668730	2401682	2684081	2322324	2455676	2471289	2440328	2253068	2035874	1685939	1948548	1776002	1800712	1594363
ZHDB	2777984	2512854	2217889	2474216	2208883	2258634	2306916	2254903	2047004	1920874	1560693	1803375	1668611	1672972	1477847
ZJ	2858652	2529809	2300013	2521545	2225184	2306718	2301935	2280537	2108146	1945672	1580240	1850632	1692769	1697797	1469506
ZY	3168075	2874693	2617147	2851610	2562141	2634621	2621824	2588676	2411571	2248053	1792792	2113804	1932755	1901738	1724177
ZYQ	2872721	2622438	2301510	2565089	2300474	2341755	2361348	2273458	2174833	2008434	1627473	1893844	1730277	1768836	1555104
ZYQL	3286820	2903861	2544403	2894635	2523963	2568470	2730134	2688518	2479364	2225001	1764703	2125024	1923696	1943170	1750632

## Sheet: Sheet5
Table S5 Volatile content of fresh tea leaves
Volatile components Code	3-Methylbutyraldehyde	2-Methylbutyraldehyde	Cis-2-penten-1-ol	(E,E)-2,4-hexadienal	Toluene	1-Pentanol	Hexanal	Trans-2-hexenal	Cis-3-hexen-1-ol	Octanal	Heptanal	Benzaldehyde	β-pinene	(E)-4-hexen-1-ol	(Z)-linalool oxide	(Z)-linalool oxide	3-Carene	Phenethyl alcohol	Naphthalene	Methyl salicylate	α-farnesens	Tetradecane	Hexadecane	Hotrienol	(E)-3-hexen-1-yl butyrate	D-limonene	Phenylethyl formate
YG	10.33±0.75	51.21±1.43	503.93±3.66	240.90±2.23	16.88±0.94	139.51±1.70	318.23±2.58	202. 12±4.26	902.29±4.73	128. 11±0.92	62.98±0.41	41.08±1.08	168.78±1.26	589.62±7.68	183.20±1.63	1853.38±29.24	11134.25±49.49	167.25±7.49	-	1585.38±27.34	76.93±3.24	17 70±1 41	9 81±0 70	59 35±0 63	-	-	-
ZJ	7 17±0 67	11 84±0 86	169 67±5 00	112 31±5 25	3 84±0 54	40 64±1 05	142 78±2 40	19.91±1.64	292.93±10.91	45. 18±0.59	10.78±0.95	12.54±0. 13	44.03±2.86	381.70±18. 17	65.58±1.89	419.35±16.00	1617.39±59.50	26.96±3.43	-	46.69±1.27	31.57±1.06	6.00±0. 14	2.40±0. 13	36.52±1.00	-	-	-
YK10	44.67±0.26	79. 16±13.47	1020.83±35.86	701.77±2. 10	24.24±1.65	423.41±19.08	1341.80±10.53	93. 17±5.48	1048.56±107.29	148.65±23.85	55.74±2. 16	96.26±9.35	250.68±8.37	1420.75±23.66	355.78±28.29	398. 15±66.91	7622.49±330. 19	146.96±14.25	-	225.27±15.24	485.95±15.41	41.26±1.38	11.99±0.76	-	42.86±2. 10	-	-
YC1	3.80±0.38	11.82±1.22	45.41±2. 13	26.60±2.43	3.73±0.21	9.70±0.74	19.81±0.76	3.01±0.98	78.69±1.09	21.05±0.30	5.09±0.35	5.33±0.32	37.25±1.67	67.67±0.84	21 95±1 15	60 12±1 77	4086 92±189 35	19 69±0 86	-	26 11±1 21	19 39±0 99	2 32±0 09	2 12±0 06	-	12 02±0 16	-	-
SQTC	2.24±0. 16	5.90±0.51	66.77±6.89	42. 10±2.46	3.51±0.51	21.48±1.83	55.95±3.08	1.82±0.09	54. 16±2.78	17.68±1.62	9.60±0.91	9.91±0.81	23.73±0.58	12. 10±0.96	40.65±2.90	73.05±8.07	365.06±31.90	38.95±1. 13	-	13.52±1.44	319.30±16.77	13.22±1.50	1.70±0.20	-	-	-	6.64±1.41
QC1	30.25±6.26	26.38±6.20	354.59±31.24	184.49±2.74	14.67±0.99	50.29±2.89	155. 13±11. 17	81. 16±4. 10	353.80±19.34	60.37±2.49	37. 14±1.74	38.07±2.35	76.95±1.53	65.50±1.52	309.05±48.06	1826.69±182.49	6609.83±486. 12	109.28±4.96	-	243. 19±39.38	714.90±56. 10	38.73±2.79	8.74±0. 14	-	-	42.84±4.77	-
MS9	0.80±0. 10	42.39±1.31	34. 18±1.65	11.00±0.50	3.79±0.09	5. 12±0.26	19.73±1.44	10 87±0 60	71 10±13 63	11 60±1 62	9 50±1 00	6 85±0 74	7 72±0 26	77 02±1 94	31 00±2 07	69 84±3 16	145 93±4 73	11 33±0 36	-	14 97±0 39	27 26±0 78	3.68±0.58	2.20±0.49	4.74±0.63	-	-	-
CNHYZ	125.28±6. 13	62.99±14.80	583.46±8. 15	195. 18±0.96	76.38±4.93	103.42±0.49	302.63±10. 12	76.78±0.56	610.03±27.41	153.09±5.84	72.86±2.26	42.99±0.23	105.06±4.48	534.24±12. 17	340.27±6.62	1280.74±19.27	2411.60±23.64	157.96±2.66	-	188.46±2.70	276.61±1.56	58.05±5.56	31.25±2.21	50.44±1.61	-	-	-
CC2	71.69±15.71	26. 10±13. 13	339.61±15.80	182.45±15.60	8.35±3.72	48.54±0.67	119.81±7. 17	83.71±3.08	1048.93±24.83	187.67±37.30	26.41±0.43	14.60±1.01	21.69±1.09	1045.91±10.78	169.34±8.90	393.48±10. 16	1008. 12±12.31	62.25±2.38	-	79.62±2.67	128.88±4.42	21.44±0.43	12.61±0.67	-	15.51±0.75	-	-
ZY	14.38±0.64	20.06±1.62	166.50±8.07	70.76±4.21	7.35±0.29	36.22±1.33	75.43±4.57	43 56±2 89	599 86±23 27	109 48±10 02	25 92±2 39	8 64±0 49	22 01±1 43	402 13±14 72	54.04±3.27	132.79±4.84	588.22±21.96	21.35±0.80	-	27.88±1.39	228.45±14.20	119.03±79.01	4.40±0. 17	-	15.67±0.74	-	-
MBL1	13.20±1.70	27.71±0.20	128.89±1.07	96.81±0.58	8.86±0.21	21.05±0. 19	109.97±6.20	66.80±0.69	170.03±7.80	24. 19±1. 11	23.36±1. 10	18.43±0.47	15.88±0.30	171.88±0.60	158. 15±1.21	286.92±14.06	846. 15±7.00	55.28±0.35	-	63.54±2.55	32.21±0.28	6.69±0.47	2.99±0. 14	-	-	-	13. 18±0.78
SC1	68.68±9.06	107.86±20. 17	410.43±22.48	203.03±5.71	23.77±0.28	101.04±2.32	249.08±4.02	108.67±9.24	2584. 16±33. 18	443. 18±14.87	72.99±0.42	75.32±2.37	105.80±3.46	808.63±8.85	2141.99±40.63	1990.68±24.76	6707.84±182.80	204.29±1.84	-	687.46±31. 17	1533.32±76.95	70.88±2.75	19.74±1.23	-	111.82±4.70	-	-
GH3	33.46±0. 18	69.82±4.58	526.74±4.83	348.46±3.33	22.33±1. 17	182.28±3.02	747.93±8.23	28.93±0.21	618.79±21.21	141.07±2.31	54.84±2.02	69. 15±1.56	231.55±7.32	1406.07±38.46	187.29±2. 18	257.41±2.70	2393. 11±66.04	111.47±0.41	-	124.35±4.79	2371.80±18.62	127.73±0. 12	9.35±0.94	-	30.33±1.99	-	-
GX22	19.29±2.99	24. 17±4.98	709.08±3.29	387.70±22.39	36.06±3.05	159.84±29.02	537.51±37. 14	1319.92±108.01	1164.98±156.82	450.66±161.56	124.23±46.33	58.51±2.56	44.68±0.55	128.53±17.68	311 61±2 75	464 65±18 59	316 41±18 30	155 25±41 08	106 38±92.99	58 09±6 21	285 61±7 55	21 74±0 04	7 81±0 88	-	-	-	-
GX18	153.25±13.01	170.98±20.64	1681.63±70.25	646.68±41.42	44.55±0.88	337.62±11.88	344.03±5.99	159.43±0.50	1196.03±11.22	166.54±1.90	97.22±2.53	100.76±4.61	137.71±3.81	568.08±26.73	119.87±4.70	149.06±1.56	3984.26±127.01	208.98±7.54	-	209.80±7. 15	858.45±7.87	76.86±0.55	32.94±1.49	-	18.55±0.89	-	-
DX1	9.06±0.42	35.05±5.52	263.63±11.93	223.71±7.92	19.71±1.23	142.87±13.63	603.07±20. 12	21.59±0.75	282.36±8.74	99.75±2.01	56.87±1.69	49.86±2.20	110.90±4.28	594. 18±19.43	390.69±12.43	552.66±30.72	1725.56±50.97	105.83±4.03	-	230. 19±5.35	48.82±2.86	17.46±1.03	10.89±0.85	159.72±17.90	-	-	-
WYDC	2.42±0.51	26.50±4.03	475. 12±60.78	-	14.53±0.89	58.43±7.73	79.81±5.67	23 40±3 38	263 99±34 56	81 47±13 45	22 10±3 49	7 86±0 98	102 72±13 05	509 04±42 10	310 79±48 20	351 67±43 02	1847 03±246 39	34 66±4 25	-	109 19±14 18	127 64±21 98	12 55±1 66	6 36±0 81	46 67±7 37	-	-	-
HZXDC	31.90±7.56	136.67±7.89	1171.97±30.59	546. 19±21.07	33.90±0.60	302.35±2.07	746.96±6.83	338.46±5.64	908.01±15.64	245.50±17.83	111.42±3.98	89.41±1.81	276.27±9.38	165. 12±2.90	962.04±6. 11	1378.80±76. 13	7932.41±110.39	509.54±17.55	-	272.03±4.94	1271.68±82.25	79.28±6.40	15.04±0. 10	-	-	85.78±1.83	-
FHDC	6.97±0.27	10.59±1.02	22.93±0.82	81.75±2.01	61.60±3.78	6.89±0.30	15. 16±1.00	19.03±0.82	6.52±0.95	97.82±4.03	26.44±1.45	17.96±0.83	19.51±0.32	27.47±1.07	31.50±0.42	168. 18±2.00	419.73±20.27	13.09±0.70	-	19. 11±0.64	79.89±6.31	5.07±0.37	3.42±0.30	-	4.69±0. 16	-	-
EC9	6.89±0.73	7.58±0.79	104.44±0.23	40. 13±1.91	3.71±0.38	29. 19±0.78	39.94±1.46	17 89±0 67	133 76±10 02	43 67±6 73	6 79±0 40	4 77±0 44	10 29±0 89	40 70±2 19	125.25±4.06	371.66±8.93	365.29±13. 15	32.80±0.27	-	35.75±1.30	31.90±0.58	2.34±0.27	1.32±0.04	-	-	15.93±1.28	-
BHZ	0.83±0.22	0.24±0. 11	90.92±7.27	80.72±3. 17	48.34±1.05	3.79±0.37	31.85±2.05	94.71±1.73	4.62±0.22	31.86±0.77	11.94±0.50	15.29±0.65	13.71±0.41	27.35±1.06	53.25±1.42	36.94±0.74	29.59±2.24	196.80±5. 11	4.89±0. 14	14.62±0.69	21. 10±1.52	2.69±0. 15	2.06±0.35	-	-	-	-
XBL	20.91±3.81	53.02±6.83	1145.84±10.47	479.65±12. 17	33.55±0.52	238.97±5.30	276.27±2.31	156.98±7.79	3202.92±68. 18	683. 10±1.24	127.29±6.05	68.63±0.66	247.23±13.44	1251.79±11.80	313.06±4.79	1337.91±24.86	5214.76±67. 11	491.63±4.88	-	161.62±2.87	3796.51±90.86	184.06±0.96	27.26±0.34	-	104.25±4. 14	-	-
ZYQ	3.41±0.28	8. 19±0.57	83.70±2.07	24.00±1.46	3.59±0.67	15. 14±1.00	39.04±11.23	13.45±0.52	148.56±9. 18	33.94±3. 19	6.91±0.84	5.07±0.62	9.71±0.30	56.76±5.50	19.68±1.92	66.21±2.80	219.53±13.66	23.57±2.42	-	10.45±0.49	71.07±4.34	3.37±0.30	2.83±0.23	5.81±0. 14	-	-	-
SCZ	3 36±0 42	6 20±0 56	135 74±4 33	101 08±2 98	3 31±0 13	49 95±1 31	136 25±4 89	7.52±0.79	113.68±6.68	16.61±3.79	20.67±1.09	16.93±0.59	45.68±1.88	198.50±11.07	96.56±4.41	120.75±5.55	389.45±44.42	54.22±2.48	-	17.45±1.75	315.23±28.03	16 15±1 20	2 06±0 52	22 05±1 63	-	-	-
SFC	7.79±0.21	9.97±1.62	22.73±2.02	14.59±0.87	1.59±0.20	7.45±0.39	6.97±0.72	4.86±0.58	184.09±12.23	34.23±1.91	5.35±0.55	5.76±0.73	5.58±0.70	123.95±11.57	19.55±1.01	51.02±3.42	592.56±28.05	12.49±1.68	-	14.62±1.51	66.74±8.00	3.04±0. 16	1.48±0.29	-	-	4.70±0.68	-
AH1	211.03±21.94	399. 17±25.61	1476.33±51.28	809.91±35.54	80.23±2.93	404.02±33.34	646.81±15. 14	3.66±0.48	3086.06±18.65	790.02±11.23	193.80±8.57	177. 15±6.03	775.88±51. 10	4563.38±76.49	1238.41±80.47	2054.33±183.38	33451.74±546.91	485. 18±26.40	-	1009.37±20.62	10144.30±348.42	537.78±18.73	87. 15±2.25	336.77±25.30	-	-	-
AH3	67. 18±1.59	131.59±5. 17	611.58±16.80	374.65±10.24	13. 17±2.23	154.74±4.00	391. 10±16.41	158.51±5.01	956.49±74.32	90.72±15.54	24.07±1. 17	27. 11±0. 18	49. 10±0.23	897. 12±27. 16	782.63±22.25	2631.73±38.05	1934.21±38.02	142.57±10.72	-	126.78±4.35	993. 11±43. 19	62.79±5.05	10.21±1.28	-	123.49±14. 14	-	-
NZ2	6 01±0 85	9 67±0 51	109 17±5 17	44 08±1 21	4 10±0 84	17 09±1 38	49 70±1 66	34.48±1.88	34.28±1.99	14. 10±1. 17	7.88±0.44	4.82±0.75	20.39±1.42	7.99±0.55	53 80±2 02	71 18±3 16	562 76±20 80	38 46±0 12	-	13 72±0 46	163 35±6 32	8.02±1.00	1.25±0. 10	-	-	8.68±0.25	-
AJB	1.28±0.40	2. 19±0. 17	23.44±1. 12	9.23±0.94	3.07±0.50	8.73±0.38	9.79±0.93	2.74±1.00	58. 16±7.58	30.45±1.94	4.28±0.51	3.28±0.26	11.31±0.83	37.66±1.80	28.44±1.56	65.32±5.64	234.70±12.47	14. 19±1.27	-	10.96±0.53	136.46±16.87	5.42±0.34	1.48±0.31	-	-	4.81±0.67	-
QNX	1. 18±0.53	2.04±0.72	12.09±1.06	9.26±0.25	2.62±0.63	7.94±0.53	11.93±0.50	0.97±0.02	51.62±1.90	19.75±1.08	2.84±0.46	3.48±0.65	7. 12±0.44	68.61±3.86	13.23±1.34	40.39±5.23	200.98±9.29	9.33±0.71	-	6.43±0.95	110. 11±14.57	5.86±0.65	1.78±0.09	-	3.78±0.59	-	-
WNZ	79 48±1 19	144 48±5 01	477 94±18 19	379 92±13 23	30 11±1 53	215 20±12 13	692 89±57 71	39.85±1.31	1481.96±51.25	365.85±14.55	123.84±6.04	81.06±4. 10	180.98±11.27	1092.72±31.60	485 73±22 39	901 39±32 93	5838 07±138 39	148 94±1 06	-	240 60±5 81	2059 00±74 99	106.94±2. 16	20.46±0.45	59.31±3. 19	-	-	-
NJ43	12.41±0.85	15.29±0.60	51.53±2.87	35.32±1. 16	2.98±0.22	21.49±0.59	44.25±4.56	13.26±0.45	380. 16±4.50	46.73±5.01	9.27±0.33	8. 18±0. 18	19.40±0.58	160.07±16.32	156.54±4.02	348. 17±5.45	563.95±3.51	48. 11±0.23	14.04±0. 12	45.83±3.84	198.93±12. 14	7.53±0.46	2.45±0.34	-	-	-	-
HJY	64.09±15. 15	-	81. 19±2.01	83.66±7.27	7.09±1.21	18.01±1.22	19.00±0.50	3 09±0 28	113 37±13 45	37 50±1 97	17 31±0 82	9 16±0 85	27 78±1 02	128 35±7 42	126. 10±11.03	353.25±18.45	1895.44±62.64	48.44±4.83	9.83±2.22	189.73±29.20	213.24±11.29	15.98±2.64	7.59±0.77	-	-	-	-
HYZ	125.28±6. 13	62.99±14.80	583.46±8. 15	195. 18±0.96	76.38±4.93	103.42±0.49	302.63±10. 12	76.78±0.56	610.03±27.41	153.09±5.84	72.86±2.26	42.99±0.23	105.06±4.48	534.24±12. 17	340.27±6.62	1280.74±19.27	2411.60±23.64	157.96±2.66	-	188.46±2.70	276.61±1.56	58.05±5.56	31.25±2.21	-	50.44±1.61	-	-
QXDM	2.83±1.95	1.72±0.29	17.40±2.46	6.43±0.84	1.24±0.36	3.75±0.98	11.27±0.31	5.57±1.48	28.40±4.88	3.56±0.82	1.65±0.50	2.91±0.60	9.02±0.72	10.92±1.33	22.84±3.97	55.77±10.51	96.22±6.99	10. 13±1.21	-	20.75±2.26	12.32±0.77	0.63±0.09	4.25±0.06	-	14.56±1.62	-	-
TC12	27.23±0. 17	35.61±1.07	354. 19±24.33	247.63±5.56	13.03±1.70	189.68±1.84	543.35±53.99	20 14±2 61	177 57±11 87	49 33±1 20	67 01±1 74	81 11±1 33	121 46±2 93	249 65±25 03	584. 14±18.43	1511.84±6. 18	1078.63±21.83	116.56±3.34	-	105.40±4.63	1521.91±0. 14	61.53±3.33	9.50±1. 18	-	322.33±6.48	-	-
BYQL	70.61±3.33	71.35±3.22	117.62±1.54	48.87±1. 16	6. 17±0.88	14.04±1.08	61.07±5.30	10.08±2.42	702.35±29.04	81.77±0.05	11.56±0.02	17.95±0. 13	47.92±0.34	798.42±51.36	88.78±4.91	225.83±1.08	1574.39±19.34	75.96±2.35	-	22.56±1.01	2036.05±59.59	66.00±2.59	6.84±1.28	-	65.76±3.62	-	-
BXC	32 05±4 59	128 15±18 38	787 78±13 35	477 64±2 57	44 17±2 89	262 56±12 05	305 84±6 67	44.97±7.52	2629.72±14.47	616.44±15.77	173.32±10.41	108.08±0.75	184.69±7. 14	8209.08±107.74	985 90±26 35	866 27±30 36	1947 86±16 31	109 88±6 22	-	191 66±9 41	276 25±6 39	40.24±4.32	25.24±2.36	204.95±6.98	-	-	-
HD	19.08±1.34	36.56±1.64	230.91±5.33	113.93±3.05	10.28±0.34	19. 12±1.76	138.85±2.69	15.66±0.41	441. 13±50.45	101.46±3.67	17.63±0.36	12.34±0.01	52.81±1.68	878.97±28.51	238.07±25.87	641.89±70.61	832.62±24. 17	132.56±7.02	-	60.49±2.64	1712.55±140.46	61.56±4.29	8.41±0.54	-	51.24±0.82	-	-
MZ	1.59±0.21	1.74±0.38	34.30±1.05	18.07±1.55	2. 16±0. 18	14.65±1.35	25.63±1.88	6. 12±0.54	313.73±21.06	43.76±2. 15	7.06±0.90	4.77±0.39	16.43±1.65	251.34±31. 12	47.37±2. 13	136.23±6.50	497.69±37.85	19.56±1.42	-	20.81±0.80	567. 14±41.87	18. 15±2.80	1.48±0.39	-	6.34±0.72	-	-
BS	19 84±3 17	41 49±9 64	118 22±0 18	55 04±8 92	5 09±1 99	37 91±3 58	39 71±10 80	7.46±1.30	325.85±33.01	54.49±7.96	7.67±1.63	11.68±3.29	40.65±8.07	299.39±73.77	132 51±28 31	215 40±28 42	1727 76±284 41	31 40±3 64	-	25 68±4 62	1054 17±209 35	51.48±8.73	4.80±0.52	-	33.29±7.67	-	-
TGY	24.84±5.74	57.09±13.28	701.94±34.67	297.04±11.81	27.91±1.46	187.38±15.25	153. 14±4.05	41.73±2. 14	2679.29±64.58	634.72±12.49	69.24±1.31	131.83±5.36	282.24±5.24	5279.62±115.53	506. 11±10.49	699.82±12.82	7782.56±245.88	356.35±13.80	-	282.07±5.62	4429. 15±164.50	188.36±7.95	25. 14±0.57	147.58±4.87	-	-	-
DH	7.55±0.40	13.50±0.33	68.86±2.44	63.26±1.04	3.46±0.37	18.45±1.70	33.96±1.42	7 70±1 00	346 84±5 47	80 17±1 52	14 17±0 59	9 60±0 18	32 43±0 79	171 12±2 54	30. 13±0.71	48.25±0.86	921. 16±16.80	20.79±0.64	-	6.24±0.85	717.94±5.32	29.31±0.60	1.40±0. 13	7.42±0.50	-	-	-
MX	10. 17±0.83	17.32±1.81	31.08±1.66	27.48±0.43	5.44±0.51	6.88±0.99	20.99±1.42	11.90±0.73	452.48±36.30	88.83±0.39	32.29±1.37	20.25±1.72	22.69±0.63	492.33±21.51	97.87±7.22	148.75±9.42	2055.73±54.57	64.81±4.08	-	33.89±1.91	354.73±15.46	22. 17±1.27	3.54±0.93	21.34±0.41	-	-	-
HYFS	19.00±0.73	39.99±2. 13	71. 10±5.00	72.79±4.37	4.40±0.98	9.00±0.44	37.91±2.31	10.51±0.77	643.23±16.79	106.62±6.43	7.96±0.31	7.66±0.41	15.71±0.79	877.26±39.82	39. 10±2. 18	19.98±1.88	220.91±1.40	28.64±0.67	-	22.97±0.30	13.95±1.38	2.76±0.40	3.30±0.40	-	5.30±0.24	-	-
DYWL	9.53±0. 10	15.79±0.53	102.06±1. 14	85.96±1.98	2.75±0. 13	27.50±3.43	71.33±2.53	7 13±0 14	180 87±3 13	27 45±2 33	10 73±0 19	16 88±0 29	48 95±0 45	122 26±2 77	237.46±5.24	418.23±17.44	1151.39±21.84	41.63±1.02	-	153.23±7.69	471.62±10.37	20.69±0. 19	2. 10±0.05	-	-	38. 19±1.42	-
JMQL	120.49±8.37	217.85±8.82	703. 14±17.06	263.65±9.22	55.80±0.50	110.43±3.50	171.57±3.08	80.67±4.09	1874. 19±37.93	233.36±19. 11	74.59±6.59	239.57±15.24	178.82±1.62	953.23±38.37	1280.02±43.02	6074.06±96.02	11973. 13±217.41	204.73±1.37	-	581.80±13.24	2879.91±45.65	188. 11±2.35	27.42±0.97	274.98±0.97	-	-	-
MQL	16.20±2.07	30.38±1. 15	397.65±14.67	141.09±13.91	12.79±1.23	107.83±2.66	77.07±5.00	46. 13±2.48	795.43±20.44	129. 15±3.31	35.57±1.52	48.22±5.37	200.34±9.42	568.77±33.48	388.71±11.95	1307. 11±40.37	3668.81±191.96	202.51±7. 14	-	334.50±13.03	8148.78±34.30	331.27±8.46	12. 17±0.75	-	100.07±10. 16	-	-
ZYQL	75.03±3.52	180.82±21.02	647.76±8.62	259.25±0. 18	45. 12±1.42	192.40±0.26	179.99±0.36	83.65±1.71	2299.65±72.74	342.46±8.01	58.88±0. 16	70. 10±1. 12	216.76±5. 19	1455.36±20.46	646.07±22.27	2093.45±97.96	6436.66±71.52	538.48±8.03	-	612. 15±6.60	2153.26±43.01	138.79±0. 18	29.04±0.27	-	102.29±12.91	-	-
ZHDB	2. 16±0.01	7.33±0.03	126. 11±4.57	68.29±2.36	3.42±0.07	35.54±0.81	50.51±1. 14	4.67±0.07	107.89±6.81	31. 15±0.46	9.67±0.48	9. 18±0.39	35.97±0.60	127.07±1.94	149.75±3.47	333.44±12.96	856.60±13.84	25.52±0.96	-	48.36±1.41	875.91±21.52	40.05±0.38	2.84±0.23	-	27.57±2.22	-	-
FJSX	42 84±2 38	141 68±15 33	240 30±7 44	144 55±8 12	14 58±0 63	83 83±4 28	122 22±3 05	22.26±2.65	2496.84±46.00	558.33±5.40	46.89±1.79	79.79±2.21	77.92±6.33	3799.93±33.89	172.55±2.38	219.53±6.25	2318.46±117.50	72.93±2.58	-	63.78±2.74	368.41±34.75	16.58±0.58	24.51±1.94	-	57.07±6.73	-	-
DHP	4.74±0.94	9.97±1.55	90.79±1.43	56.89±1.55	3.28±0.32	20. 19±1.50	41.47±1.32	6.23±0.50	88.38±6.53	23.04±2.32	6.66±0.74	7.05±0.70	19.99±1. 13	61.57±1.46	34 48±1 43	74 14±5 46	122 72±6 42	24 10±1 22	-	31 70±1 50	317 13±10 46	12.49±0.69	1.21±0.20	-	-	5.72±0.91	-
JLDB	66.25±9.01	126.06±6.99	191.57±2. 19	89.20±6.20	19.56±0.75	72.55±0.54	57.92±2.63	34.63±4.79	2166.67±127.52	666. 16±16.60	69.59±4.79	67.60±0.53	66. 17±0.80	3796.61±8.01	163.49±6.33	253.24±15.99	5096.61±47.96	288.03±11.48	-	109.66±1.30	249.74±5.62	32.89±1.93	45.86±0.39	101.51±3.58	-	-	-
RG	5.59±0.30	7.41±0.38	47.83±2.56	36.84±0.68	1.84±0.46	22.72±0.04	66.48±5.00	2.73±0.04	72.92±3.91	15.91±0.43	7.42±0.50	5. 18±0.40	15.70±1.88	134.03±3.84	33.32±1. 15	35.75±1.08	631.43±21.51	11.80±1.71	5.24±1.89	18.05±2.46	167. 16±12.69	7.37±0. 11	1.01±0. 12	-	-	-	-
LJM	6.51±0.35	9.64±0. 10	43.73±0.84	29.45±0.51	4.61±0.31	13.42±0.54	29.39±0.82	3.47±0.09	38.82±0.72	16.86±1.71	10.85±0.84	17.53±0.06	31.27±0.91	18.64±0.84	56 46±0 60	101 41±3 84	548 05±7 99	25 20±4 12	-	27 27±0 42	757 46±23 59	32.97±0.57	2.44±0.23	7.45±0.86	-	-	-
YZL	9.01±1. 16	43.85±2.33	458. 18±15.32	248.61±18. 10	38. 15±1.88	86.70±7.92	185.66±26.78	76.04±3.61	776.67±39.39	140.49±14.30	93.72±11.43	29.39±5.88	253.20±4.46	1137.71±27.28	622.76±4.79	1893.27±47.57	5155.63±117.72	280.35±19.86	-	291. 16±6.65	2449. 11±120.71	115.35±7.07	22.38±0.44	-	70.69±4.25	-	-
XTM	4.92±0.41	17.45±2.21	82.36±4.48	41.38±4.47	9.51±0.79	11. 16±0.67	23.94±2.86	15.44±1.59	168.39±8.86	22.36±1. 16	6.49±0.25	10.23±1. 17	21.61±0.04	316.01±16.64	42.20±5.64	169.61±4.62	929.60±77.77	35. 10±4.64	-	41.22±9.20	275.91±16.84	16.99±3.26	3.41±0.46	9.86±1.33	-	-	-
BTY	8 76±1 29	4 86±0 86	39 08±0 73	92 19±0 20	59 08±2 36	3 74±0 64	37 39±1 38	108.22±1. 10	1.61±0.46	60.06±0.82	23.64±0.69	12.43±0.32	84. 16±1.34	171.25±2.41	84.93±6.68	61.45±9.37	1196.37±97. 12	58.05±2.59	-	18.48±2.58	836.53±63.60	44.35±6.80	2.95±0.34	-	25.04±0.67	-	-
BJG	68.26±2.50	101.49±6.88	362.59±5.47	219.68±3.73	30.72±0.38	118.63±0.96	131.62±0.04	15 17±0 75	640 60±33 93	242 06±19 63	51 78±3 91	69 99±2 88	54 53±9 95	1113 68±32 64	138.79±2.88	416.58±13.76	1324.23±20.01	213.84±9.20	-	139. 16±3.22	72.56±2. 11	22. 12±0.51	14.74±0.22	76.24±10.93	-	-	-
SJG	49. 15±2.46	112. 15±4.75	847.21±6.87	517.99±11.34	26.79±2.34	257.45±9.21	576.90±10.86	21.50±0.81	545. 17±10.77	118.92±11.02	77.31±1.34	165.24±0. 10	250. 10±8.34	332.34±0.94	40.20±1.68	548.05±9.37	1524.44±22.56	446.67±10.51	33.31±5.95	212.04±3.91	2675.72±20.74	156.65±12.83	14.85±1.05	-	-	-	-
AJWL	9 51±1 15	18 23±1 16	95 27±5 63	40 56±2 77	2 54±0 51	35 65±2 73	36 11±2 25	5.35±0.02	247.22±18.62	33.32±1.91	6.67±0.42	11.08±0.70	18.64±1. 13	101.27±5.22	89.40±4.68	209.21±11.69	1110.75±81.82	134. 18±7.63	15.00±1.90	56.42±4.21	25.44±1.92	1.88±0.51	1.91±0. 19	-	-	-	-
TLH	3.82±1.06	2.55±0. 12	60. 15±0.48	36.93±0.98	3.22±0.50	15.51±1.68	50.57±1.56	5 87±0 46	86 06±1 96	22 19±2 55	8 18±0 74	6 38±0 27	17 60±1 04	73 12±0 26	29 68±1 84	53 68±1 22	611 46±24 55	21 11±1 94	5 82±0 54	16 50±0 99	38 21±1 46	2.57±0. 16	1.28±0.09	-	-	-	-
XRC	5.28±0.44	18.25±1.53	233.21±12.29	137.46±5.06	18.54±0.62	70.42±4.63	81.49±4. 18	7.21±0.81	698. 19±91.34	214.44±31. 17	41.47±5.45	68.95±5.96	170.83±9.27	1284.51±21.47	299. 14±15.45	313.06±18.02	9560.73±528.27	384.48±13.50	-	241.99±13.26	2047.32±74.72	99.50±7.03	16.45±2.05	39.69±0.50	-	-	-
ZFC	1.54±0.08	2.09±0.22	111.77±13.34	54.58±4.42	3.41±0.32	17.76±2.41	71.88±7.87	78.48±1.84	52.93±6.62	8.31±1.45	6.67±0.75	5.28±0.50	6.92±0.89	34.35±1.31	8.39±0.52	44. 19±9.59	213.20±10.38	48.67±2.00	-	20.88±0.93	5.50±0.49	0.77±0.06	0.99±0.02	-	-	2.35±0. 13	-
FADB	14.48±1.02	14.06±1.36	22.97±1.48	14.83±1.34	1.80±0.21	4.01±0.54	3.89±0.36	3.99±0.37	224.30±12.64	57.88±3.64	9.30±0.77	8.63±0.06	9.76±0.92	684.35±40.81	29 68±2 21	110 64±7 58	223 78±14 07	12 87±0 64	-	14 76±1 07	326 21±20 88	12.43±1.58	2.08±0. 17	26.51±2.86	-	-	-
FDDB	5.30±0.47	8.56±0.65	32.23±0.52	22. 12±0. 18	2. 16±0.31	6.76±0. 11	25.79±0. 13	7.83±0.23	254.89±5.89	40.94±1.63	7.96±0.05	5.54±0.45	11.62±0.82	375.60±2.73	40.23±5.55	98.62±17.01	442.45±73. 15	31.48±0.94	-	14.61±3.20	71.70±16.72	2.25±0.23	1.82±0. 11	-	-	10.51±1.69	-
FDDH	9.57±1.39	14.59±0.91	22.68±1.25	11.55±0.52	1.83±0.09	3.78±0.37	4.55±0. 19	8.69±0.83	523.20±28.24	71.34±5.31	15.56±1.71	6.85±0.55	10.58±1.28	418.51±17.41	41.29±2.35	65.79±5. 13	1489.91±88.99	68.93±3.72	-	31.30±3.03	87.94±4.33	6.22±0.32	3.22±0.21	-	-	12.71±2.27	-
XPYX	39 73±0 47	40 86±4 97	234 59±8 11	129 34±2 95	11 74±0 39	79 53±1 18	226 04±1 13	39.06±2.92	1670.77±53.03	364.82±5.40	53.95±1.67	25.46±0.54	84.81±2.54	1755.71±9. 18	207. 13±3.47	413. 14±4.02	1332.49±76.08	44.88±6.57	-	44.56±0.31	83.84±3. 15	12.03±0.25	12.40±0.65	74.72±3.81	-	-	-
XBC	36.81±2.57	70.53±2.07	653.62±6.78	421.93±4. 17	29.35±1.71	255. 19±17.72	480.87±25.20	105 20±2 50	6203 63±294 79	968 70±54 72	243 24±7 77	59 89±0 71	167 39±4 16	7030 34±18 25	386.88±13.75	1236.73±13.30	3457.59±34.71	257.49±2.68	-	195.48±5.93	1244.83±98.84	73.94±5.65	30.73±1.68	67.03±4.62	-	-	-
GSBY	6.51±0.35	9.64±0. 10	44.28±1. 15	29.45±0.51	4.61±0.31	13.42±0.54	30.23±1.43	3. 10±0.53	38.82±0.72	16.86±1.71	9.60±1.97	17.66±0. 19	31.27±0.91	18.64±0.84	56.46±0.60	101.41±3.84	548.05±7.99	22.63±0.93	7.87±0.51	27.27±0.42	718.75±17.99	32.97±0.57	2.44±0.23	-	-	-	-

## Sheet: Sheet6
Table S6 OAV value of tea plant fresh leaf volatiles Note: VC means volatile component
VC Code	3-Methylbutyraldehyde	2-Methylbutyraldehyde	(E,E)-2,4-hexadienal	Hexanal	Trans-2-hexenal	Octanal	Heptanal	Benzaldehyde	Cis-2-penten-1-ol	1-pentanol	Cis-3-hexen-1-ol	(E)-4-hexen-1-ol	(Z)-linalool oxide	(E)-linalool oxide	Phenethyl alcohol	Hotrienol	Naphthalene	Toluene	Tetradecane	Hexadecane	β-pinene	3-carene	α-farnesens	D-limonene	Methyl salicylate
YG	8.61	51.21	24.09	70.72	2.25	183.01	22.49	0.12	0.7	0.03	12.89	5.9	1.83	5.79	0.43	0.54	0	0.03	0.03	0.03	1.21	253.05	253.05	0	39.63
ZJ	5.98	11.84	11.23	31.73	0.22	64.54	3.85	0.04	0.24	0.01	4.18	3.82	0.66	1.31	0.07	0.33	0	0.01	0.01	0.01	0.31	36.76	36.76	0	1.17
YK10	37.23	79.16	70.18	298.18	1.04	212.36	19.91	0.28	1.42	0.08	14.98	14.21	3.56	1.24	0.38	0	0	0.05	0.05	0.03	1.79	173.24	173.24	0	5.63
YC1	3.17	11.82	2.66	4.4	0.03	30.07	1.82	0.02	0.06	0	1.12	0.68	0.22	0.19	0.05	0	0	0.01	0.01	0.01	0.27	92.88	92.88	0	0.65
SQTC	1.87	5.9	4.21	12.43	0.02	25.25	3.43	0.03	0.09	0	0.77	0.12	0.41	0.23	0.1	0	0	0.01	0.01	0	0.17	8.3	8.3	0	0.34
QC1	25.21	26.38	18.45	34.47	0.9	86.25	13.26	0.11	0.49	0.01	5.05	0.65	3.09	5.71	0.28	0	0	0.03	0.03	0.02	0.55	150.22	150.22	1.26	6.08
MS9	0.67	42.39	1.1	4.38	0.12	16.58	3.39	0.02	0.05	0	1.02	0.77	0.31	0.22	0.03	0.04	0	0.01	0.01	0.01	0.06	3.32	3.32	0	0.37
CNHYZ	104.4	62.99	19.52	67.25	0.85	218.7	26.02	0.12	0.81	0.02	8.71	5.34	3.4	4	0.41	0.46	0	0.14	0.14	0.09	0.75	54.81	54.81	0	4.71
CC2	59.74	26.1	18.24	26.62	0.93	268.09	9.43	0.04	0.47	0.01	14.98	10.46	1.69	1.23	0.16	0	0	0.02	0.02	0.04	0.15	22.91	22.91	0	1.99
ZY	11.98	20.06	7.08	16.76	0.48	156.4	9.26	0.02	0.23	0.01	8.57	4.02	0.54	0.41	0.05	0	0	0.01	0.01	0.01	0.16	13.37	13.37	0	0.7
MBL1	11	27.71	9.68	24.44	0.74	34.55	8.34	0.05	0.18	0	2.43	1.72	1.58	1.58	0.9	0.14	0	0	0.02	0.01	0.11	19.23	0.37	0	1.59
SC1	57.23	107.86	20.3	55.35	1.21	633.11	26.07	0.22	0.57	0.02	36.92	8.09	21.42	21.42	6.22	0.52	0	0	0.2	0.06	0.76	152.45	17.62	0	17.19
GH3	27.88	69.82	34.85	166.21	0.32	201.53	19.59	0.2	0.73	0.04	8.84	14.06	1.87	1.87	0.8	0.29	0	0	0.36	0.03	1.65	54.39	27.26	0	3.11
GX22	16.08	24.17	38.77	119.45	14.67	643.8	44.37	0.17	0.98	0.03	16.64	1.29	3.12	3.12	1.45	0.4	0	2.13	0.06	0.02	0.32	7.19	3.28	0	1.45
GX18	127.71	170.98	64.67	76.45	1.77	237.92	34.72	0.29	2.34	0.07	17.09	5.68	1.2	1.2	0.47	0.54	0	0	0.22	0.09	0.98	90.55	9.87	0	5.25
DX1	7.55	35.05	22.37	134.02	0.24	142.51	20.31	0.14	0.37	0.03	4.03	5.94	3.91	3.91	1.73	0.27	1.45	0	0.05	0.03	0.79	39.22	0.56	0	5.75
WYDC	2.01	26.5	0	17.74	0.26	116.39	7.89	0.02	0.66	0.01	3.77	5.09	3.11	3.11	1.1	0.09	0.42	0	0.04	0.02	0.73	41.98	1.47	0	2.73
HZXDC	26.58	136.67	54.62	165.99	3.76	350.72	39.79	0.26	1.63	0.06	12.97	1.65	9.62	9.62	4.31	1.31	0	0	0.23	0.04	1.97	180.28	14.62	2.52	6.8
FHDC	5.81	10.59	8.18	3.37	0.21	139.74	9.44	0.05	0.03	0	0.09	0.27	0.32	0.32	0.53	0.03	0	0	0.01	0.01	0.14	9.54	0.92	0	0.48
EC9	5.74	7.58	4.01	8.87	0.2	62.39	2.42	0.01	0.15	0.01	1.91	0.41	1.25	1.25	1.16	0.08	0	0	0.01	0	0.07	8.3	0.37	0.47	0.89
BHZ	0.69	0.24	8.07	7.08	1.05	45.51	4.27	0.04	0.13	0	0.07	0.27	0.53	0.12	0.5	0	0.1	0.09	0.01	0.01	0.1	0.67	0.24	0	0.37
XBL	17.43	53.02	47.96	61.39	1.74	975.86	45.46	0.2	1.59	0.05	45.76	12.52	3.13	4.18	1.26	0	0	0.06	0.53	0.08	1.77	118.52	43.64	0	4.04
ZYQ	2.84	8.19	2.4	8.68	0.15	48.49	2.47	0.01	0.12	0	2.12	0.57	0.2	0.21	0.06	0.05	0	0.01	0.01	0.01	0.07	4.99	0.82	0	0.26
SCZ	2.8	6.2	10.11	30.28	0.08	23.73	7.38	0.05	0.19	0.01	1.62	1.99	0.97	0.38	0.14	0.2	0	0.01	0.05	0.01	0.33	8.85	3.62	0	0.44
SFC	6.49	9.97	1.46	1.55	0.05	48.89	1.91	0.02	0.03	0	2.63	1.24	0.2	0.16	0.03	0	0	0	0.01	0	0.04	13.47	0.77	0.14	0.37
AH1	175.86	399.17	80.99	143.74	0.04	1128.6	69.21	0.51	2.05	0.08	44.09	45.63	12.38	6.42	1.24	3.06	0	0.15	1.54	0.25	5.54	760.27	116.6	0	25.23
AH3	55.99	131.59	37.46	86.91	1.76	129.6	8.6	0.08	0.85	0.03	13.66	8.97	7.83	8.22	0.37	0	0	0.02	0.18	0.03	0.35	43.96	11.42	0	3.17
NZ2	5.01	9.67	4.41	11.04	0.38	20.14	2.81	0.01	0.15	0	0.49	0.08	0.54	0.22	0.1	0	0	0.01	0.02	0	0.15	12.79	1.88	0.26	0.34
AJB	1.07	2.19	0.92	2.18	0.03	43.5	1.53	0.01	0.03	0	0.83	0.38	0.28	0.2	0.04	0	0	0.01	0.02	0	0.08	5.33	1.57	0.14	0.27
QNX	0.98	2.04	0.93	2.65	0.01	28.22	1.02	0.01	0.02	0	0.74	0.69	0.13	0.13	0.02	0	0	0	0.02	0.01	0.05	4.57	1.27	0	0.16
WNZ	66.23	144.48	37.99	153.97	0.44	522.65	44.23	0.23	0.66	0.04	21.17	10.93	4.86	2.82	0.38	0.54	0	0.06	0.31	0.06	1.29	132.68	23.67	0	6.02
NJ43	10.34	15.29	3.53	9.83	0.15	66.76	3.31	0.02	0.07	0	5.43	1.6	1.57	1.09	0.12	0	0.28	0.01	0.02	0.01	0.14	12.82	2.29	0	1.15
HJY	53.41	0	8.37	4.22	0.03	53.57	6.18	0.03	0.11	0	1.62	1.28	1.26	1.1	0.12	0	0.2	0.01	0.05	0.02	0.2	43.08	2.45	0	4.74
HYZ	104.4	62.99	19.52	67.25	0.85	218.7	26.02	0.12	0.81	0.02	8.71	5.34	3.4	4	0.41	0.46	0	0.14	0.17	0.09	0.75	54.81	3.18	0	4.71
QXDM	2.36	1.72	0.64	2.51	0.06	5.08	0.59	0.01	0.02	0	0.41	0.11	0.23	0.17	0.03	0	0	0	0	0.01	0.06	2.19	0.14	0	0.52
TC12	22.69	35.61	24.76	120.74	0.22	70.47	23.93	0.23	0.49	0.04	2.54	2.5	5.84	4.72	0.3	0	0	0.02	0.18	0.03	0.87	24.51	17.49	0	2.64
BYQL	58.84	71.35	4.89	13.57	0.11	116.82	4.13	0.05	0.16	0	10.03	7.98	0.89	0.71	0.19	0	0	0.01	0.19	0.02	0.34	35.78	23.4	0	0.56
BXC	26.71	128.15	47.76	67.96	0.5	880.63	61.9	0.31	1.09	0.05	37.57	82.09	9.86	2.71	0.28	1.86	0	0.08	0.11	0.07	1.32	44.27	3.18	0	4.79
HD	15.9	36.56	11.39	30.85	0.17	144.94	6.3	0.04	0.32	0	6.3	8.79	2.38	2.01	0.34	0	0	0.02	0.18	0.02	0.38	18.92	19.68	0	1.51
MZ	1.32	1.74	1.81	5.7	0.07	62.51	2.52	0.01	0.05	0	4.48	2.51	0.47	0.43	0.05	0	0	0	0.05	0	0.12	11.31	6.52	0	0.52
BS	16.53	41.49	5.5	8.82	8.82	77.85	2.74	0.03	0.16	0.01	4.65	2.99	1.33	0.67	0.08	0	0	0.01	0.15	0.01	0.29	39.27	12.12	0	0.64
TGY	20.7	57.09	29.7	34.03	34.03	906.75	24.73	0.38	0.97	0.04	38.28	52.8	5.06	2.19	0.91	1.34	0	0.05	0.54	0.07	2.02	176.88	50.91	0	7.05
DH	6.29	13.5	6.33	7.55	7.55	114.53	5.06	0.03	0.1	0	4.95	1.71	0.3	0.15	0.05	0.07	0	0.01	0.08	0	0.23	20.94	8.25	0	0.16
MX	8.48	17.32	2.75	4.66	4.66	126.91	11.53	0.06	0.04	0	6.46	4.92	0.98	0.46	0.17	0.19	0	0.01	0.06	0.01	0.16	46.72	4.08	0	0.85
HYFS	15.83	39.99	7.28	8.42	8.42	152.31	2.84	0.02	0.1	0	9.19	8.77	0.39	0.06	0.07	0	0	0.01	0.01	0.01	0.11	5.02	0.16	0	0.57
DYWL	7.94	15.79	8.6	15.85	15.85	39.21	3.83	0.05	0.14	0.01	2.58	1.22	2.37	1.31	0.11	0	0	0.01	0.06	0.01	0.35	26.17	5.42	1.12	3.83
JMQL	100.41	217.85	26.37	38.13	38.13	333.36	26.64	0.68	0.98	0.02	26.77	9.53	12.8	18.98	0.52	2.5	0	0.11	0.54	0.08	1.28	272.12	33.1	0	14.54
MQL	13.5	30.38	14.11	17.13	17.13	184.51	12.71	0.14	0.55	0.02	11.36	5.69	3.89	4.08	0.52	0	0	0.02	0.95	0.03	1.43	83.38	93.66	0	8.36
ZYQL	62.53	180.82	25.92	40	40	489.22	21.03	0.2	0.9	0.04	32.85	14.55	6.46	6.54	1.38	0	0	0.09	0.4	0.08	1.55	146.29	24.75	0	15.3
ZHDB	1.8	7.33	6.83	11.22	11.22	44.5	3.45	0.03	0.18	0.01	1.54	1.27	1.5	1.04	0.07	0	0	0.01	0.11	0.01	0.26	19.47	10.07	0	1.21
FJSX	35.7	141.68	14.45	27.16	0.25	797.61	16.75	0.23	0.33	0.02	35.67	38	1.73	0.69	0.19	0	0	0.03	0.05	0.07	0.56	52.69	4.23	0	1.59
DHP	3.95	9.97	5.69	9.21	0.07	32.92	2.38	0.02	0.13	0	1.26	0.62	0.34	0.23	0.06	0	0	0.01	0.04	0	0.14	2.79	3.65	0.17	0.79
JLDB	55.21	126.06	8.92	12.87	0.38	951.66	24.85	0.19	0.27	0.01	30.95	37.97	1.63	0.79	0.74	0.92	0	0.04	0.09	0.13	0.47	115.83	2.87	0	2.74
RG	4.66	7.41	3.68	14.77	0.03	22.72	2.65	0.01	0.07	0	1.04	1.34	0.33	0.11	0.03	0	0.1	0	0.02	0	0.11	14.35	1.92	0	0.45
LJM	5.42	9.64	2.95	6.53	0.04	24.09	3.88	0.05	0.06	0	0.55	0.19	0.56	0.32	0.06	0.07	0	0.01	0.09	0.01	0.22	12.46	8.71	0	0.68
YZL	7.51	43.85	24.86	41.26	0.84	200.7	33.47	0.08	0.64	0.02	11.1	11.38	6.23	5.92	0.72	0	0	0.07	0.33	0.06	1.81	117.17	28.15	0	7.28
XTM	4.1	17.45	4.14	5.32	0.17	31.94	2.32	0.03	0.11	0	2.41	3.16	0.42	0.53	0.09	0.09	0	0.02	0.05	0.01	0.15	21.13	3.17	0	1.03
BTY	7.3	4.86	9.22	8.31	1.2	85.81	8.44	0.04	0.05	0	0.02	1.71	0.85	0.19	0.15	0	0	0.11	0.13	0.01	0.6	27.19	9.62	0	0.46
BJG	56.88	101.49	21.97	29.25	0.17	345.8	18.49	0.2	0.5	0.02	9.15	11.14	1.39	1.3	0.55	0.69	0	0.06	0.06	0.04	0.39	30.1	0.83	0	3.48
SJG	40.96	112.15	51.8	128.2	0.24	169.89	27.61	0.47	1.18	0.05	7.79	3.32	0.4	1.71	1.15	0	0.67	0.05	0.45	0.04	1.79	34.65	30.76	0	5.3
AJWL	7.92	18.23	4.06	8.03	0.06	47.6	2.38	0.03	0.13	0.01	3.53	1.01	0.89	0.65	0.34	0	0.3	0	0.01	0.01	0.13	25.24	0.29	0	1.41
TLH	3.18	2.55	3.69	11.24	0.07	31.7	2.92	0.02	0.08	0	1.23	0.73	0.3	0.17	0.05	0	0.12	0.01	0.01	0	0.13	13.9	0.44	0	0.41
XRC	4.4	18.25	13.75	18.11	0.08	306.34	14.81	0.2	0.32	0.01	9.97	12.85	2.99	0.98	0.99	0.36	0	0.04	0.28	0.05	1.22	217.29	23.53	0	6.05
ZFC	1.29	2.09	5.46	15.97	0.87	11.87	2.38	0.02	0.16	0	0.76	0.34	0.08	0.14	0.12	0	0	0.01	0	0	0.05	4.85	0.06	0.07	0.52
FADB	12.07	14.06	1.48	0.87	0.04	82.69	3.32	0.02	0.03	0	3.2	6.84	0.3	0.35	0.03	0.24	0	0	0.04	0.01	0.07	5.09	3.75	0	0.37
FDDB	4.41	8.56	2.21	5.73	0.09	58.48	2.84	0.02	0.04	0	3.64	3.76	0.4	0.31	0.08	0	0	0	0.01	0.01	0.08	10.06	0.82	0.31	0.37
FDDH	7.97	14.59	1.15	1.01	0.1	101.92	5.56	0.02	0.03	0	7.47	4.19	0.41	0.21	0.18	0	0	0	0.02	0.01	0.08	33.86	1.01	0.37	0.78
XPYX	33.11	40.86	12.93	50.23	0.43	521.17	19.27	0.07	0.33	0.02	23.87	17.56	2.07	1.29	0.12	0.68	0	0.02	0.03	0.04	0.61	30.28	0.96	0	1.11
XBC	30.68	70.53	42.19	106.86	1.17	1383.86	86.87	0.17	0.91	0.05	88.62	70.3	3.87	3.86	0.66	0.61	0	0.06	0.21	0.09	1.2	78.58	14.31	0	4.89
GSBY	5.42	9.64	2.95	6.72	0.03	24.09	3.43	0.05	0.06	0	0.55	0.19	0.56	0.32	0.06	0	0.16	0.01	0.09	0.01	0.22	12.46	8.26	0	0.68
